# Supplementary material for: Role of Blood Neurofilaments in the Prognosis of Amyotrophic Lateral Sclerosis: A Meta-Analysis
Source: Front Neurol. 2021 Oct 6;12:712245. doi: 10.3389/fneur.2021.712245 (PMC8526968; doi:10.3389/fneur.2021.712245)
Supplement: Supplementary file 1 [file Data_Sheet_1.xlsx]

## Sheet: Sheet1
			Table1 Blood NfL and survival
Author	Publication year	Country of origin	Diagnostic criteria of ALS	Definition of survival	Measurement methods	Sample size of ALS	Time of sampling	Definition and grouping of DPR (Progression of slow, moderate and fast)	Adjustment variables in COX multivariate regression analysis	HR (95%CI, p value)
Gille B.	2019	Belgium	Awaji and r-EI	Sampling to death	ECLI	52	At baseline	DPR <0.372, 0.372-1.121, >1.121	DPR, number of sites involving LMN, number of sites involving UMN and LMN, diagnosis delay, FVC, with FTD or not	sNfL in the mid tertile vs. low tertile (4.47 [1.08-18.63], p<0.05), sNfL in the high tertile vs. low tertile (5.34[1.39–20.56], p<0.015)
Lu C. H.	2015	Britain (Oxford)	r-EI	NM	ECLI	64	At baseline	DPR<0.5, 0.5-1.0, >1.0	Gender, age of onset, site of onset, DPR, use riluzole or not	sNfL in the mid tertile vs. low tertile (2.68[0.87-8.27], p>0.05), sNfL in the high tertile vs. low tertile (6.05[1.68-21.87], p<0.05)
Lu C. H.	2015	Britain (London)	r-EI	NM	ECLI	103	At baseline	DPR<0.5, 0.5-1.0, >1.0	Gender, age of onset, site of onset, DPR, use riluzole or not	(Plasma) sNfL in the mid tertile vs. low tertile (1.91[0.86-4.23], p>0.05), sNfL in the high tertile vs. low tertile (3.78[1.68-8.50], p<0.001)
De Schaepdryver M.	2020	Belgium and Italy	r-EI	The time from blood sampling to death.	ECLI	383	during the first visit	DPR	Age at onset, diagnostic delay, disease progression rate, FVC, C9orf72 repeat expansion, frontotemporal dementia, definite ALS , bulbar onset	2.21 ([1.51 to 3.24], p<0.0001)
Thouvenot E.	2020	France	r-EI	NM	Simoa	186	at the time of diagnosis,	DPR	Older age, bulbar onset, higher ALSFRS‐R score, greater weight loss, lower maximal inspiratory pressure, forced vital capacity and higher sNfL levels	Serum NFL levels ≥ 71.2 pg/ml had a higher risk of death (HR 4.7[3.0–7.4], p < 0.0001）
r-EI = revised El Escorial criteria, EI = El Escorial, ECLI = Electrochemiluminescence immunoassay, DPR = Disease progression rate , NM = Not mentioned.
			Table2 Blood pNfH and survival
Author	Publication year	Country of origin	Diagnostic criteria of ALS	Definition of survival	Measurement methods	Sample size of ALS	Time of sampling	Definition and grouping of DPR (Progression of slow, moderate and fast)	Adjustment variables in COX multivariate regression analysis	HR (95%CI, p value)
Boylan K. B.	2013	America (Mayo)	El	Duration from sampling to end point of cohort or defined outcome	ELISA	20	At baseline	DPR	Site of onset, age at sampling	Serum: 2.10[1.28-3.91], p<0.05
										Plasma: 1.87[1.19-3.35], p=0.05
De Schaepdryver M.	2019	Belgium	r-EI	Date from confirmed to death	ELISA	95	At baseline	NM	Age of onset, symptoms of medulla oblongata at sampling	1.59[0.83–3.04], p>0.05
ELISA = Enzyme-linked immunosorbent assay.
		Table3 Blood NfL and DPR
Author	Publication year	Country of origin	Diagnostic criteria of ALS	Measurement methods	Sample size of ALS	Time of sampling	Definition and grouping of DPR (Progression of slow, moderate and fast)	r(p value)
Gille B.	2019	Belgium	Awaji and r-EI	ECLI	52	At baseline	DPR <0.372, 0.372-1.121, >1.121	0.51 (p < 0.001)
Thouvenot E.	2020	French	r-EI	Simoa	142	At the time of diagnosis	DPR	0.571 (p < 0.001)
Zhong Y. G.	2018	China	r-EI	ELISA	80	At confirmed	DPR ≥1	0.5785 (p < 0.001）
Steinacker P.	2017	Germany	r-EI	ECLI	125	At baseline	DPR <0.5, 0.5–1.0, >1.0	0.291 (p <0.05)
Steinacker P.	2018	Germany	r-EI	ELISA	40	At baseline	DPR <0.5, 0.5–1.0, >1.0	0.638 (p<0.001)
Verde F.	2019	Germany	r-EI	Simoa	124	At baseline	DPR	0.33 (p<0.001)
Brodovitch A.	2021	France	El	ELISA	60	NM	DPR	0.60 (p < 0.0001)
De Schaepdryver M.	2020	Belgium and Italy	r-EI	ECLI	383	During the first visit	DPR	0.519 (p<0.0001)
Dorst J.	2020	Germany	r-EI	Simoa	100	At baseline	DPR	0.57 (p<0.01)
Table 4 Blood pNfH and DPR
Author	Publication year	Country of origin	Diagnostic criteria of ALS	Measurement methods	Sample size of ALS	Time of sampling	Definition and grouping of DPR (Progression of slow, moderate and fast)	r(p value)
De Schaepdryver M.	2018	Belgium	Awaji and r-EI	ELISA	85	At baseline	DPR <0.3928, 0.3928-1.239, >1.239	0.279 (p<0.01)
Li S.	2016	China	r-EI	ELISA	51	At the time of diagnosis	DPR	0.535 (p <0.001)
Steinacker P.	2018	Germany	r-EI	ELISA	40	At baseline	DPR <0.5, 0.5-1.0, >1.0	0.667 (p<0.001)
